# Supplementary material for: Physicochemical Stability of Aztreonam/Avibactam in Elastomeric Devices for Outpatient Parenteral Antimicrobial Therapy
Source: Antibiotics (Basel). 2026 Jul 21;15(7):708. doi: 10.3390/antibiotics15070708 (PMC13405842; doi:10.3390/antibiotics15070708)
Supplement: Supplementary file 1 [file antibiotics-15-00708-s001.zip]

Archive with 1 entries (1 files):
- antibiotics-4412395-supplementary.pdf
